# Supplementary material for: Smartphone-Enabled Quantification of Potassium in Blood Plasma
Source: Sensors (Basel). 2021 Jul 12;21(14):4751. doi: 10.3390/s21144751 (PMC8309773; doi:10.3390/s21144751)
Supplement: Supplementary file 1 [file sensors-21-04751-s001.zip]

Archive with 1 entries (1 files):
- sensors-1261913-supplementary.pdf
